# Supplementary material for: 16S and 18S rDNA Amplicon Sequencing Analysis of Aesthetically Problematic Microbial Mats on the Walls of the Petralona Cave: The Use of Essential Oils as a Cleaning Method
Source: Microorganisms. 2023 Oct 31;11(11):2681. doi: 10.3390/microorganisms11112681 (PMC10673238; doi:10.3390/microorganisms11112681)
Supplement: Supplementary file 1 [file microorganisms-11-02681-s001.zip]

Archive with 1 entries (1 files):
- microorganisms-2673350-supplementary.pptx
